# Supplementary material for: Levels of Plasma Endothelin-1, Circulating Endothelial Cells, Endothelial Progenitor Cells, and Cytokines after Cardiopulmonary Bypass in Children with Congenital Heart Disease: Role of Endothelin-1 Regulation
Source: Int J Mol Sci. 2024 Aug 15;25(16):8895. doi: 10.3390/ijms25168895 (PMC11354401; doi:10.3390/ijms25168895)
Supplement: Supplementary file 1 [file ijms-25-08895-s001.zip]

Archive with 1 entries (1 files):
- ijms-3117815-supplementary.pdf
